# Supplementary material for: Clinical Practice Patterns of Assessment and Interventions for Elderly Patients with a Hip Fracture Who Are at Risk of Dysphagia—A Survey
Source: Diseases. 2025 Aug 8;13(8):253. doi: 10.3390/diseases13080253 (PMC12385465; doi:10.3390/diseases13080253)
Supplement: Supplementary file 1 [file diseases-13-00253-s001.zip]

Archive with 1 entries (1 files):
- diseases-3782235-supplementary.pdf
